# Supplementary material for: Optimization, In Vitro and Ex Vivo Assessment of Nanotransferosome Gels Infused with a Methanolic Extract of Solanum xanthocarpum for the Topical Treatment of Psoriasis
Source: Gels. 2024 Feb 2;10(2):119. doi: 10.3390/gels10020119 (PMC10888226; doi:10.3390/gels10020119)
Supplement: Supplementary file 1 [file gels-10-00119-s001.zip]

Archive with 1 entries (1 files):
- gels-2808859-supplementary.pdf
